# Supplementary material for: Abundant Microsatellite Diversity and Oil Content in Wild Arachis Species
Source: PLoS One. 2012 Nov 20;7(11):e50002. doi: 10.1371/journal.pone.0050002 (PMC3502184; doi:10.1371/journal.pone.0050002)
Supplement: Table S1 — List of 75 Arachis accessions representing 20 species and 5 sections. (XLS) [file pone.0050002.s002.xls]

## Sheet: Table S1
Table S1 List of 75 Arachis accessions representing 20 species and 5 sections
Section	Species	Ploidy	Genome	Accession number	Commercial ID
Arachis	A. cardenasii	2n=20	A	WH4383
	A. cardenasii	2n=20	A	WH4391
	A. cardenasii	2n=20	A	WH4392
	A. chacoense	2n=20	A	WH4348
	A. chacoense	2n=20	A	WH4390
	A. correntina	2n=20	A	WH4344
	A. correntina	2n=20	A	WH4345
	A. correntina	2n=20	A	WH4346
	A. duranensis	2n=20	A	WH4334
	A. duranensis	2n=20	A	WH4340
	A. duranensis	2n=20	A	WH4341
	A. duranensis	2n=20	A	WH4347
	A. duranensis	2n=20	A	WH4364
	A. duranensis	2n=20	A	WH4369
	A. duranensis	2n=20	A	WH4372
	A. duranensis	2n=20	A	WH4377
	A. duranensis	2n=20	A	WH4379
	A. duranensis	2n=20	A	WH4396
	A. duranensis	2n=20	A	WH4397
	A. duranensis	2n=20	A	WH4398
	A. duranensis	2n=20	A	WH4399
	A. duranensis	2n=20	A	WH4403
	A. duranensis	2n=20	A	WH4404
	A. duranensis	2n=20	A	WH4414
	A. duranensis	2n=20	A	WH4415
	A. duranensis	2n=20	A	WH4416
	A. duranensis	2n=20	A	WH4417
	A. duranensis	2n=20	A	WH10024
	A. duranensis	2n=20	A	WH10034
	A. duranensis	2n=20	A	WH10057
	A. duranensis	2n=20	A	WH10071
	A. helodes	2n=20	A	WH4349
	A. kuhlmannii	2n=20	A	WH4380
	A. stenosperma	2n=20	A	WH4342
	A. stenosperma	2n=20	A	WH4343
	A. stenosperma	2n=20	A	WH4363
	A. villosa	2n=20	A	WH4336
	A. villosa	2n=20	A	WH4337
	A. villosa	2n=20	A	WH4338
	A. villosa	2n=20	A	WH4339
	A. villosa	2n=20	A	WH4365
	A. villosa	2n=20	A	WH4393
	A. hoehnei	2n=20	B	WH4400
	A. hoehnei	2n=20	B	WH4411
	A. batizocoi	2n=20	B	WH4401
	A. batizocoi	2n=20	B	WH4406
	A. batizocoi	2n=20	B	WH4407
	A. batizocoi	2n=20	B	WH4418
	A. hypogaea	2n=40	AB	WH6996	Zhonghua8
	A. hypogaea	2n=40	AB	WH7631	Zhonghua12
	A. hypogaea	2n=40	AB	WH7635	Baisha1016
	A. monticola	2n=40	AB	WH4330
	A. monticola	2n=40	AB	WH4331
	A. monticola	2n=40	AB	WH4332
	A. monticola	2n=40	AB	WH4335
	A. monticola	2n=40	AB	WH4355
	A. monticola	2n=40	AB	WH10025
Erectoides	A. cryptopotamica	2n=20	E	WH4357
	A. oteroi	2n=20	E	WH4381
	A. oteroi	2n=20	E	WH4389
	A. paraguariensis	2n=20	E	WH4354
	A. paraguariensis	2n=20	E	WH4371
	A. paraguariensis	2n=20	E	WH4386
	A. paraguariensis	2n=20	E	WH4405
	A. paraguariensis	2n=20	E	WH4412
Extranervosae	A. macedoi	2n=20	EX	WH4378
Heteranthae	A. pusilla	2n=20	H	WH4352
	A. pusilla	2n=20	H	WH4368
Procumbentes	A. appressipila	2n=20	P	WH4376
	A. appressipila	2n=20	P	WH10022
	A. chiquitana	2n=20	P	WH10070
	A. rigonii	2n=20	P	WH4367
	A. rigonii	2n=20	P	WH4370
	A. rigonii	2n=20	P	WH10026
	A. rigonii	2n=20	P	WH10058
